# Supplementary material for: Use of Yarrowia lipolytica Lipase Immobilized in Cell Debris for the Production of Lipolyzed Milk Fat (LMF)
Source: Int J Mol Sci. 2018 Oct 31;19(11):3413. doi: 10.3390/ijms19113413 (PMC6274823; doi:10.3390/ijms19113413)
Supplement: Supplementary file 1 [file ijms-19-03413-s001.zip]

Archive with 3 entries (3 files):
- Fraga_etal_ Figure S1.pdf
- Fraga_etal_Figure S2.pdf
- Fraga_etal_Table S1.pdf
